# Supplementary material for: Could the erythrocyte indices or serum ferritin predict the therapeutic response to a trial with oral iron during pregnancy? Results from the Accuracy study for Maternal Anaemia diagnosis (AMA)
Source: BMC Pregnancy Childbirth. 2016 Aug 12;16:218. doi: 10.1186/s12884-016-1005-x (PMC4982235; doi:10.1186/s12884-016-1005-x)
Supplement: Additional file 6: — Data set of AMA study (XLSX 64 kb) [file 12884_2016_1005_MOESM6_ESM.xlsx]

## Sheet: Dictionary of variables
id	datentrev	idade	proced	cor	escola	rpc	gravid	parid	usofer	interv	igcons0final	peso	altura	datcons0	dattrat	datcons1	datcons2	datcons3	datencer	dathem0	ighb0	mediarefHb0	escorezhb0	hem0	hb0	htc0	vcm0	hcm0	chcm0	rdw0	leuc0	datferrit	igferrit	ferrit	dathem1	ighem1	hem1	hb1	htc1	vcm1	hcm1	chcm1	rdw1	dathem2	ighem2	hem2	hb2	htc2	vcm2
identification on research	date of enrolment	years age of woman	county of residence	self-assigned ethnicity	Educational level	Family income per capita (R$)	number of pregnancies	number of previous deliveries	Women using iron-supplement	Months since the last delivery	weeks of pregnancy at base line	base line weight	base line height	date of evaluation at base line	date of start iron-therapy in the study	date of first follow-up evaluation	date of second follow-up evaluation	date of third follow-up evaluation	date of last follow-up evaluation	date of erythrogram at starting iron-therapy	weeks of pregnancy at measuring the haemoglobin at starting iron-therapy	reference mean of haemoglobin in gestational age at starting iron-therapy	haemoglobin Z-score at starting iron-therapy	red blood cells count at starting iron-therapy	haemoglobin concentration at starting iron-therapy	haematocrit at starting iron-therapy	MCV at starting iron-therapy	MCH at starting iron-therapy	MCHC at starting iron-therapy	RDW at starting iron-therapy	with blood cells count at starting iron-therapy	date of serum ferritin at starting iron-therapy	weeks of pregnancy at measuring serum ferritin at starting iron-therapy	serum ferritin at starting iron-therapy	date of erythrogram at first follow-up evaluation	weeks of pregnancy of measuring erythrogram at first follow-up evaluation	red blood cell count at first follow-up evaluation	haemoglobin concentration at first follow-up evaluation	haematocrit at first follow-up evaluation	MCV at first follow-up evaluation	MCH at first follow-up evaluation	MCHC at first follow-up evaluation	RDW at first follow-up evaluation	date of of erythrogram at second follow-up evaluation	weeks of pregnancy at measuring erythrogram at second follow-up evaluation	red blood cell count at second follow-up evaluation	haemoglobin concentration at second follow-up evaluation	haematocrit at second follow-up evaluation	MCV at second follow-up evaluation
			1- capital	1- White	1, 5 -Incomplete primary/middle school
			2- metropolitan twon	2- Black	2, 6 - Complete primary/middle school
			3- country	3- Pardo (brown)	4, 6 - Complete high school
				4, 5, 6 - Others	3, 7 - Complete graduation
[truncated: 20 more columns]

## Sheet: DataAMA
id	datentrev	idade	proced	cor	escola	rpc	gravid	parid	usofer	interv	igcons0final	peso	altura	datcons0	dattrat	datcons1	datcons2	datcons3	datencer	dathem0	ighb0	mediarefHb0	escorezhb0	hem0	hb0	htc0	vcm0	hcm0	chcm0	rdw0	leuc0	datferrit	igferrit	ferrit	dathem1	ighem1	hem1	hb1	htc1	vcm1	hcm1	chcm1	rdw1	dathem2	ighem2	hem2	hb2	htc2	vcm2
1	2011-08-10	22.9014	2	4	3	600	2	1	2	16.0667	32.5714	72.2	164	2011-08-10	2011-08-10	2011-09-09			2011-09-09	2011-08-10	32	12.1	-1.66667	3.56	10.6	32.3	90.7	29.7	32.8	13.2	7120	2011-08-10		6.5	2011-09-02	35.8571	3.94	11.7	36.2	91.9	29.6	32.3	14.3			*	*	*	*
2	2011-08-11	18.4986	2	4	6	600	1	0	1		25.2857	74	154	2011-08-11	2011-08-25	2011-09-29	2011-10-27		2011-10-27	2011-08-25	27	11.7	-0.666667	3.79	11.1	35	92.3	29.2	31.7	12.9	13840	2011-08-25		4.1	2011-09-29	32.2857	4.04	12.1	37	91.6	29.9	32.7	14			*	*	*	*
4	2011-08-23	34.2301	2	4	7	1600	1	0	1		27.4286	62.8	158	2011-08-23	2011-09-05	2011-10-05	2011-11-17		2011-11-04	2011-09-05	29	11.8	-1.33333	3.73	10.6	33.3	89.3	28.4	31.8	12.5	15220	2011-09-05		16.8	2011-10-05	33.5714	3.61	10.6	32.1	88.9	29.4	33	12.6			*	*	*	*
5	2011-09-22	35.2932	1	3	3	366.667	3	1	2	154.433	28.4286	84.2	163	2011-09-22	2011-09-27	2011-10-24	2011-11-23	2011-12-19	2011-12-05	2011-09-27	29	11.8	-1.66667	3.68	10.3	32.1	87.2	27.9	32.1	15.3	9610	2011-09-27		5.2			*	*	*	*	*	*	*	2011-11-25	37.5714	3.6	10.2	30.8	85.6
6	2011-09-22	19.074	2	2	6	260	1	0	2		27.5714	52.2	160	2011-09-22	2011-10-18	2011-11-10	2011-12-07		2011-12-07	2011-10-18	31	12	-3	3.68	9.3	28	76.1	25.2	33.2	14.3	13010	2011-10-18		4.4	2011-11-21	36.1429	4.1	11	35.4	86.3	26.8	31.1	21.7			*	*	*	*
7	2011-09-23	21.2548	1	4	7	200	1	0	2		26.4	65.3	163	2011-09-23	2011-09-23	2011-10-21	2011-11-10	2011-12-16	2011-12-16	2011-09-16	25	11.6	-1	3.46	10.7	32.1	92.8	30.9	33.3	12.5	10630	2011-09-16		1.2			*	*	*	*	*	*	*			*	*	*	*
9	2011-09-23	28.3507	2	1	3	550	1	0	1		23	53.2	156	2011-09-23	2011-09-27	2011-11-07	2011-12-07	2012-01-19	2012-01-19	2011-09-27	23	11.5	-0.777778	3.37	10.8	33.8	100.3	32	32	14	8720	2011-09-27		28.7			*	*	*	*	*	*	*	2011-12-07	33.7143	3.25	10.6	32.6	100.3
10	2011-09-23	22.7507	2	2	6	181.667	2	1	1	84.9667	25	67.5	160	2011-09-23	2011-10-03	2011-10-27	2011-11-21	2011-12-27	2011-12-26	2011-10-03	26	11.7	-2	3.55	9.9	30.1	84.8	27.8	32.9	14.6	9450	2011-10-03		25	2011-11-07	31.4286	3.7	10.2	30.8	83.2	27.6	33.1	14.6			*	*	*	*
11	2011-09-27	25.8986	2	1	3	100	2	1	2	12.3333	29.7143	66	162	2011-09-27	2011-10-06	2011-11-11			2011-11-05	2011-10-03	30	11.9	-1.33333	3.96	10.7	31.9	80.6	27	33.5	14.3	9780	2011-10-03		4.4	2011-11-16	36.8571	4.31	11.1	33.8	78.4	25.8	32.8	15			*	*	*	*
12	2011-09-28	20.2493	2	2	3	300	1	0	1		30.7143	79.5	169	2011-09-28	2011-09-30	2011-10-27	2011-11-30		2011-11-30	2011-09-30	31	12	-2	3.02	10.2	30.5	101	33.7	33.4	11.9	7580	2011-09-30		20	2011-11-01	35.5714	3.27	11.1	33	100.9	33.9	33.6	10.9			*	*	*	*
13	2011-09-30	19.3918	1	1	6	2000	1	0	1		24.1429	52	152	2011-09-30	2011-09-30	2011-11-17	2011-12-07		2011-12-07	2011-09-23	23	11.5	-0.666667	3.52	10.9	33.2	94.3	30.9	32.8	15.6	12200	2011-09-23		24.2			*	*	*	*	*	*	*	2011-11-29	32.7143	3.69	11.6	35.3	95.7
14	2011-10-03	29.2274	2	4	3	250	3	2	1	116.267	23.8571	87.4	158	2011-10-03	2011-10-03	2011-11-29			2011-11-29	2011-09-19	21	11.6	-0.777778	3.52	10.9	33.1	94	30.9	32.9	12.8	12710	2011-09-19		19.1	2011-12-22	35.2857	3.52	10.7	32.6	92.6	30.4	32.8	13.8			*	*	*	*
15	2011-10-03	24.0575	2	4	6	180	1	0	1		30.1429	56.2	157	2011-10-03	2011-10-04	2011-11-03			2011-11-03	2011-09-16	27	11.7	-1.33333	3.75	10.5	31.6	84.3	28	33.2	13.8	12570	2011-09-16		5.4	2011-11-03	34.5714	3.88	10.8	33.4	86.1	27.8	32.3	14.1			*	*	*	*
16	2011-11-08	29.3644	2	6	3	272.5	3	2	1	26.9	32.2857	52	152	2011-11-08	2011-11-08	2011-12-09			2011-12-09	2011-10-19	29	11.8	-3.22222	3.84	8.9	30.1	78.4	23.1	29.6	16.2	11140	2011-10-19		11.1	2011-12-15	37.5714	4.04	9.5	30.7	76	23.5	30.9	16.3			*	*	*	*
17	2011-10-05	20.7315	2	4	6	315	1	0	1		28.5714	53	*	2011-10-05	2011-10-05	2011-11-09	2011-12-12		2011-12-12	2011-10-05	28	11.8	-2.22222	3.97	9.8	30.5	76.8	24.6	32.1	14.1	12750	2011-10-05		13.4	2011-11-18	34.8571	3.94	9.7	30.6	77.7	24.6	31.7	13.7	2011-12-15	38.7143	4.01	9.9	31	77.3
18	2011-10-06	21.9452	3	1	5	272.5	2	1	2	51.9333	21.9	45.7	153	2011-10-06	2011-10-06	2011-11-21	2011-12-16		2011-12-16	2011-09-13	18	11.7	-0.888889	3.55	10.9	31.6	89	30.7	34.5	14.1	7080	2011-09-13		143.4			*	*	*	*	*	*	*	2011-12-16	32.0429	3.46	10.5	33.4	96.5
19	2011-10-13	19.474	2	4	2	300	1	0	1		27.5714	63	153	2011-10-13	2011-10-14	2011-11-07	2011-12-07	2011-12-29	2011-12-29	2011-10-13	27	11.7	-1.88889	3.1	10	30.6	98.7	32.2	32.7	13.7	8870	2011-10-13		10.9	2011-11-07	31.1429	3.21	10.4	30.3	94.4	32.4	34.3	11.6	2011-12-07	35.4286	3.2	10	29.5	92.2
20	2011-10-17	23.5014	2	4	3	136.25	2	1	2	59.0333	19.5714	57.6	152	2011-10-17	2011-10-20	2011-11-24			2011-11-19	2011-10-20	20	11.6	0	3.53	11.6	33.9	96	32.8	34.2	13	8820	2011-10-20		36.7	2011-11-24	25	3.43	11.5	34.7	101.2	33.5	33.1	11.7			*	*	*	*
21	2011-10-19	20.6493	1	1	3	181.667	1	0	2		23.8571	68	155	2011-10-19	2011-10-20	2011-11-21	2011-12-22		2011-12-22	2011-09-28	20	11.6	-0.888889	4.23	10.8	32.7	77.3	25.5	33	13.3	7930	2011-09-28		35.9	2011-11-30	29.8571	3.91	10.4	31.1	79.5	26.6	33.4	14.6			*	*	*	*
22	2011-10-19	25.8247	2	4	3	200	2	1	2	56	19.3	75	165	2011-10-19	2011-10-26	2011-11-22	2011-12-28	2012-02-01	2012-02-01	2011-10-26	20	11.6	-1.22222	3.86	10.5	32	82.9	27.2	32.8	15.2	10390			*			*	*	*	*	*	*	*	2011-12-28	29.3	3.73	*	*	*
23	2011-10-21	32.5178	2	4	2	266.667	2	1	2	83.1667	21.1429	71.4	165	2011-10-21	2011-10-21	2011-11-10	2011-12-09	2012-01-13	2012-01-13	2011-10-21	21	11.6	-0.888889	3.71	10.8	33.2	89.5	29.1	32.5	13.9	10420	2011-10-21		6	2011-11-22	25.7143	3.3	9.7	29.8	90.3	29.4	32.6	13.8	2011-12-15	29	3.5	10.7	33.4	95.4
24	2011-11-01	27.2575	1	4	3	350	1	0	2		32	58.2	155	2011-11-01	2011-11-01	2011-12-07			2011-12-01	2011-10-14	29	11.8	-1.88889	3.24	10.1	31.1	96	31.1	32.5	13.1	12040	2011-10-14		5	2011-12-02	36.4286	3.52	10.7	32.7	92.9	30.4	32.7	13.6			*	*	*	*
25	2011-11-03	24.5726	2	2	6	350	2	0	2		28.1429	52.8	145	2011-11-03	2011-11-03	2011-11-30			2011-11-30	2011-09-30	23	11.5	-0.888889	3.65	10.7	32.5	89	29.3	32.9	14	9800	2011-09-30		13.9	2011-12-06	32.8571	3.64	10.8	33.5	92	29.7	32.2	15			*	*	*	*
26	2011-11-03	35.4849	1	4	4	1000	1	0	2		29	73.1	163	2011-11-03	2011-11-05	2011-11-24	2011-12-28		2011-12-28	2011-09-30	24	11.6	-0.888889	4.05	10.8	33.4	82.5	26.6	32.3	14.9	8170	2011-09-30		22.2	2011-12-14	34.8571	4.34	12.3	34.2	78.8	28.3	36	17.4			*	*	*	*
27	2011-11-07	22.3808	1	4	3	408.333	1	0	2		21.1429	61	160	2011-11-07	2011-11-08	2011-12-07	2012-01-09	2012-02-13	2012-02-08	2011-10-14	17	11.8	-2	3.84	10	30.6	79.7	26	32.7	14.6	11880	2011-10-14		4.3	2011-12-16	26.7143	3.86	10.6	33.8	87.6	27.5	31.4	15.7			*	*	*	*
28	2011-11-08	28.8356	3	2	3	553.75	1	0	2		15.7143	61.3	159	2011-11-08	2011-11-09	2011-12-12	2012-01-10		2012-01-10	2011-11-03	15	11.9	-1.44444	3.57	10.6	32.2	90.2	29.7	32.9	13.2	8700	2011-11-03		69	2011-12-14	20.8571	3.46	10.5	31.4	90.8	30.3	33.4	13.2	2012-01-10	24.7143	3.66	11.2	34.1	93.2
29	2011-11-08	28.3781	1	4	5	134	2	1	1	95.1	29.4286	65.6	140	2011-11-08	2011-11-08	2011-12-12	2011-12-28		2011-12-28	2011-10-03	24	11.6	-1.11111	3.52	10.6	31.3	88.9	30.1	33.9	13.6	10860	2011-10-03		8.5	2011-12-13	34.4286	3.73	11.5	34	91.2	30.8	33.8	12.7			*	*	*	*
30	2011-11-09	30.4932	2	4	5	77.8571	5	4	1	92.2	23.7143	96	152	2011-11-09	2011-11-09	2012-01-04	2012-01-24		2012-01-24	2011-11-09	23	11.5	-2.66667	3.35	9.1	29.4	87.8	27.2	31	14.3	8100	2011-11-09		12			*	*	*	*	*	*	*	2012-01-16	33.4286	3.74	10.9	33.2	88.8
31	2011-11-09	28.2904	2	4	3	272.5	1	0	2		19	52.6	155	2011-11-09	2011-11-09	2011-12-12	2012-01-12		2012-01-12	2011-10-31	17	11.8	-1	3.36	10.9	32.4	96.4	32.4	33.6	12.9	8900	2011-10-31		42	2011-12-12	23.7143	3.62	11.3	35.2	97.2	31.2	32.1	11.9			*	*	*	*
32	2011-11-09	23.4959	1	1	3	455	1	0	2		30	77.5	162	2011-11-09	2011-11-09	2011-12-14	2012-01-04	2012-01-24	2012-01-21	2011-09-20	22	11.5	-1.33333	3.61	10.3	31.7	87.8	28.5	32.5	13.6	10620	2011-09-20		7.2	2011-12-14	35	3.66	10.5	31.2	85.2	28.7	33.7	13.6	2012-01-05	38.1429	3.74	10.4	32	85.6
33	2011-11-09	25.2055	2	2	5	160	2	1	2	66.4333	27	89	160	2011-11-09	2011-11-09	2011-12-22			2011-12-22	2011-11-01	25	11.6	-1	3.77	10.7	32.4	85.9	28.4	33	12.3	9600	2011-11-01		49	2011-12-09	31.2857	3.97	10.9	35.5	89.4	27.5	30.7	13.3			*	*	*	*
34	2011-11-10	34.2411	1	4	3	266.667	4	3	2	89.0667	24.1429	64	158	2011-11-10	2011-11-18	2012-01-09			2011-12-17	2011-11-18	25	11.6	-0.888889	3.53	10.8	33.5	94.9	30.6	32.2	13.1	9800	2011-11-18		11	2011-12-23	30.2857	*	11.8	35	*	*	*	*			*	*	*	*
35	2011-11-21	34.6247	2	4	5	375	2	1	1	171.567	24.4286	75.6	155	2011-11-21	2011-11-22	2011-12-19	2012-01-16		2012-01-16	2011-11-09	22	11.5	-1.44444	3.47	10.2	33.2	95.7	29.4	30.7	15	5300	2011-11-09		54	2011-12-19	28.4286	3.67	11.3	35.2	95.9	30.8	32.1	12.5	2012-01-16	32.4286	3.36	10.6	32	95.2
36	2011-11-22	30.6356	1	4	3	363.333	1	0	2		12.1429	55.8	153	2011-11-22	2011-11-22	2011-12-20	2012-01-25	2012-02-24	2012-02-22	2011-11-03	9	12.5	-2.22222	3.54	10.5	31.6	89.3	29.7	33.2	11.9	4100	2011-11-03		199	2011-12-20	16.1429	3.56	10.4	33.4	93.8	29.2	31.1	12.8	2012-01-20	20.5714	3.55	10.9	32.2	90.7
37	2011-11-23	20.6247	2	4	5	75	2	0	2		24	52.5	155	2011-11-23	2011-12-01	2011-12-20	2012-01-30		2012-01-30	2011-12-01	25	11.6	-1.44444	3.43	10.3	31.7	92.4	30	32.5	13	8600	2011-12-01		18			*	*	*	*	*	*	*	2012-02-01	34	*	11	33.3	*
38	2011-11-23	21.8082	2	4	3	250	1	0	1		24.5714	49	150	2011-11-23	2011-11-23	2011-12-26	2012-01-26		2012-01-26	2011-11-09	22	11.5	-4.44444	3.41	7.5	25.2	73.9	22	29.8	18.4	8400	2011-11-09		26	2011-12-26	29.2857	4.02	10	29.5	73.4	24.9	33.9	14.1	2012-01-20	32.8571	4.23	10.2	30.6	72.3
39	2011-11-23	27.7479	3	4	6	250	3	2	1	54.8	20.7143	70.5	160.5	2011-11-23	2011-11-24	2011-12-20	2012-01-13	2012-02-09	2012-02-09	2011-11-08	18	11.7	-1.55556	3.59	10.3	32.7	91.1	28.7	31.5	14.7	8700	2011-11-08		63	2011-12-19	24.4286	3.29	9.9	29.4	89.4	30.1	33.7	13.4	2012-01-13	28	3.36	9.9	30.2	89.9
40	2011-11-24	24.7753	2	4	6	272.5	1	0	1		16.4286	78.2	176	2011-11-24	2011-11-24	2011-12-20	2012-01-19	2012-02-23	2012-02-17	2011-11-10	14	12	-1.33333	3.53	10.8	33.9	96	30.6	31.9	14.2	9200	2011-11-10		111	2011-12-22	20.4286	3.25	10.6	30.5	93.8	32.6	34.8	11.6	2012-01-20	24.5714	3.34	10.7	31.4	94
41	2011-11-25	21.4164	1	1	3	325	1	0	2		20.1429	57.45	155	2011-11-25	2011-11-25	2011-12-26	2012-01-26	2012-03-07	2012-02-25	2011-11-03	17	11.8	-1.88889	3.33	10.1	30.8	92.5	30.3	32.8	13	7900	2011-11-03		52	2012-01-03	25.7143	3.28	10.2	31.4	95.7	31.1	32.5	11.2	2012-02-08	30.8571	3.32	10.7	33.5	100.9
42	2011-11-25	26.6658	2	1	3	300	3	2	2	51	24.4286	61.1	164.5	2011-11-25	2011-11-25	2011-12-26	2012-01-27	2012-02-27	2012-02-27	2011-11-25	24	11.6	-1.44444	3.88	10.3	32.3	83.2	26.5	31.9	13.5	11000	2011-11-25		4			*	*	*	*	*	*	*	2012-01-31	34	3.93	12	34.5	87.8
43	2011-11-28	19.3945	1	4	3	750	1	0	1		21	47.8	154.5	2011-11-28	2011-11-28	2012-01-19	2012-02-27	2012-03-21	2012-03-21	2011-11-24	20	11.6	-2.44444	3.01	9.4	28.3	94	31.2	33.2	16.6	9500	2011-11-24		34	2012-01-24	29.1429	3.16	10.5	30.2	95.6	33.2	34.8	12.5	2012-02-27	34	3.34	10.5	33.4	100
44	2011-11-29	21.2356	1	4	6	500	2	0	2		19.1429	55.3	155	2011-11-29	2011-11-29	2012-01-02	2012-02-01	2012-02-27	2012-02-27	2011-11-07	16	11.8	-2.33333	4.28	9.7	29.5	68.9	22.7	32.9	15.1	7800	2011-11-07		74	2011-12-29	23.4286	4.16	9.4	29	69.7	22.6	32.4	15.3	2012-01-20	26.5714	*	10.4	31.5	*
45	2011-12-02	29.5589	3	2	6	181.667	3	1	2	56.2	23.1429	52.1	156	2011-12-02	2011-12-02	2012-01-05	2012-02-03		2012-02-03	2011-11-16	20	11.6	-1.22222	3.45	10.5	32	92.8	30.4	32.8	9.3	9500	2011-11-16		42	2012-01-05	28	3.31	9.9	32	96.7	29.9	30.9	9.3			*	*	*	*
46	2011-12-05	20.3973	1	4	6	216.667	2	1	2	58.7	27.5714	58.4	155	2011-12-05	2011-12-05	2012-01-10			2012-01-10	2011-11-28	26	11.7	-0.888889	3.49	10.9	33	94.6	31.2	33	12.4	8500	2011-11-28		11	2012-01-06	32.1429	3.75	11.3	35.7	95.2	30.1	31.7	12			*	*	*	*
47	2011-12-05	23.4438	1	1	3	200	2	0	2		18.5714	63.9	166	2011-12-05	2011-12-05	2012-01-16	2012-02-16	2012-03-23	2012-03-23	2011-11-30	17	11.8	-2.55556	4.15	9.5	29.9	72	22.9	31.8	14.1	7300	2011-11-30		38	2011-12-29	22	3.86	8.7	27.7	71.8	22.5	31.4	14.1	2012-02-16	29	3.91	9.3	29	74.2
48	2011-12-06	30.3315	2	4	3	545	1	0	2		22.1429	49.5	154	2011-12-06	2011-12-06	2012-01-06	2012-02-08	2012-03-01	2012-03-01	2011-11-10	18	11.7	-1.88889	3.04	10	29.9	98.4	32.9	33.4	12.4	5500	2011-11-10		17	2012-01-06	26.5714	3.03	10	30.4	100.3	33	32.9	11.2	2012-02-06	31	3.19	10.5	31.4	98.4
49	2011-12-07	20.2575	2	1	6	333.333	1	0	2		18.1429	56.5	162	2011-12-07	2011-12-07	2012-01-10	2012-02-10		2012-02-08	2011-11-24	16	11.8	-1.44444	3.46	10.5	31.4	90.8	30.3	33.4	13.6	9100	2011-11-24		12	2012-01-18	24.1429	3.83	11.5	35.8	93.5	30	32.1	11.4			*	*	*	*
50	2011-12-15	22.6521	2	1	7	136.25	1	0	1		27.8571	51.65	159	2011-12-15	2011-12-15	2012-01-17	2012-02-03		2012-02-03	2011-11-08	22	11.5	-0.666667	3.47	10.9	34.7	100	31.4	31.4	12.6	9600	2011-11-08		18	2012-01-20	33	3.55	11.4	34.6	97.5	32.1	32.9	11.3			*	*	*	*
51	2011-12-15	32.4767	2	4	3	200	2	1	2	59.0333	27.5714	97.3	158.5	2011-12-15	2011-12-15	2012-01-19	2012-02-13		2012-02-13	2011-12-12	27	11.7	-0.888889	3.54	10.9	33.5	94.6	30.8	32.5	12.4	7200	2011-12-12		62	2012-01-27	33.7143	3.7	11.2	36	97.3	30.3	31.1	14.6	2012-02-28	38.2857	3.54	11.6	33.8	95.5
52	2011-12-16	22.8877	2	2	3	100	1	0	2		28.4286	62	160	2011-12-16	2011-12-16	2012-01-12	2012-01-27		2012-01-27	2011-12-06	27	11.7	-1.55556	3.44	10.3	32.5	94.5	29.9	31.7	12.3	8900	2011-12-06		13	2012-01-12	32.2857	3.64	11	33.9	93.1	30.2	32.4	12.1	2012-02-14	37	3.44	10.9	31.7	92.2
53	2011-12-16	34.3726	2	4	3	375	3	2	2	144.267	27.7143	67.4	164	2011-12-16	2011-12-16	2012-01-16	2012-03-05		2012-02-14	2011-11-25	24	11.6	-1	3.74	10.7	31.7	84.8	28.6	33.8	13.6	7800	2011-11-25		43	2012-01-26	33.5714	4.26	11.9	38	89.2	27.9	31.3	13.4			*	*	*	*
54	2011-12-21	32.0959	1	4	3	272.5	3	2	2	149.333	19.7143	51.5	157.5	2011-12-21	2011-12-21	2012-01-20	2012-02-16		2012-02-16	2011-11-28	16	11.8	-1.22222	3.65	10.7	33.9	92.9	29.3	31.6	12.5	10700	2011-11-28		130	2012-01-27	25	3.53	11.5	34.6	98	32.6	33.2	11			*	*	*	*
56	2011-12-28	22.7178	2	2	6	800	1	0	2		28.5714	64.35	173.5	2011-12-28	2011-12-28	2012-01-27			2012-01-26	2011-12-01	24	11.6	-1.22222	3.38	10.5	32.5	96.2	31.1	32.3	11.9	9000	2011-12-01		18	2012-01-27	32.8571	3.42	11.1	32.8	95.9	32.5	33.8	10.9			*	*	*	*
57	2012-01-04	21.1562	1	4	5	200	1	0	2		17	44.9	153	2012-01-04	2012-01-04	2012-02-08	2012-02-23		2012-02-23	2011-12-05	12	12.2	-1.44444	3.54	10.9	33.9	95.8	30.8	32.2	13.6	9700	2011-12-05		71	2012-02-06	21.7143	3.39	11.4	32.8	96.8	33.6	34.8	11			*	*	*	*
58	2012-01-06	30.5562	2	2	3	300	2	1	2	97.7667	30	70.6	160.5	2012-01-06	2012-01-06	2012-02-06	2012-03-05		2012-03-05	2011-12-29	28	11.8	-1	3.56	10.9	35.1	98.6	30.6	31.1	12.5	7000	2011-12-29		7	2012-02-07	34.5714	3.56	11.9	34.4	96.6	33.4	34.6	12.2			*	*	*	*
59	2012-01-17	20.0329	2	1	6	300	2	0	2		28.2857	91.4	156.5	2012-01-17	2012-01-17	2012-02-15	2012-03-22		2012-03-22	2012-01-03	26	11.7	-1.66667	3.58	10.2	32.4	90.5	28.5	31.5	12.7	10100	2012-01-03		37	2012-02-15	32.4286	3.73	10.9	33	88.5	29.2	33	12.9	2012-03-05	35.1429	3.69	11.5	32.8	88.9
61	2012-01-26	20.6932	2	4	7	500	1	0	1		27.2857	56.2	163	2012-01-26	2012-01-26	2012-02-28	2012-03-23	2012-04-23	2012-04-23	2012-01-11	25	11.6	-2	4.01	9.8	31.9	79.6	24.4	30.7	13.9	10300	2012-01-11		22	2012-02-28	32	3.68	9.6	28.7	78	26.1	33.4	12.9	2012-03-28	36.1429	3.82	9.8	30.5	79.8
62	2012-01-27	29.8712	2	4	4	400	1	0	2		19.8571	63.3	162.5	2012-01-27	2012-01-27	2012-03-01	2012-04-04	2012-04-25	2012-04-25	2012-01-13	17	11.8	-2.88889	3.08	9.2	28.7	93.2	29.9	32.1	12.5	10600	2012-01-13		8	2012-02-27	24.2857	3.39	10.1	33.2	97.9	29.8	30.4	12.3	2012-03-27	28.4286	3.28	10.4	31.1	94.8
63	2012-02-03	29.2712	2	4	6	326.667	2	1	1	84.1	29.4286	62.5	152	2012-02-03	2012-02-04	2012-02-29			2012-02-29	2011-12-21	23	11.5	-1.88889	3.91	9.8	31.1	79.5	25.1	31.5	14.3	11700	2011-12-21		8	2012-02-28	33	4.31	11.6	36	83.5	26.9	32.2	31.3			*	*	*	*
64	2012-02-06	32.8685	1	4	5	124.4	5	4	2	63.7667	26.1429	68.35	151	2012-02-06	2012-02-06	2012-03-20			2012-03-07	2012-01-09	22	11.5	-1.66667	3.64	10	31.6	86.8	27.5	31.6	13.2	6100	2012-01-09		22	2012-03-01	29.5714	3.92	11.3	33.2	84.7	28.8	34	12.2			*	*	*	*
65	2012-02-07	32.8055	1	4	5	333.333	3	1	1	87.0667	21	76.1	155	2012-02-07	2012-02-07	2012-03-13	2012-04-10		2012-04-10	2012-01-12	17	11.8	-1.22222	3.41	10.7	34	99.7	31.4	31.5	11.6	10900	2012-01-12		149			*	*	*	*	*	*	*	2012-04-03	29	3.16	10.3	30.5	96.5
66	2012-02-07	26.0301	2	1	3	500	2	1	1	25.3333	27.4286	58.3	158	2012-02-07	2012-02-07	2012-03-06			2012-03-06	2012-01-04	22	11.5	-1.66667	3.23	10	31.1	96.3	31	32.2	10.6	8100			*	2012-03-06	31.4286	3.21	10.3	30.9	96.3	32.1	33.3	11.5			*	*	*	*
67	2012-02-10	33.5233	1	4	3	267	2	1	2	71.7667	20.1429	59.8	149	2012-02-10	2012-02-10	2012-03-09	2012-04-11		2012-04-08	2012-01-17	16	11.8	-2.33333	4.34	9.7	32.3	74.4	22.4	30	18.6	10700	2012-01-17		6	2012-03-09	24.1429	4.24	11	34.6	81.6	25.9	31.8	19	2012-04-11	28.8571	3.45	10.1	28.6	82.9
68	2012-02-10	20.7178	1	4	3	500	1	0	2		21.5714	74.1	168	2012-02-10	2012-02-17	2012-03-14	2012-04-17	2012-05-18	2012-05-18	2012-02-17	22	11.5	-0.888889	3.53	10.7	32.8	92.9	30.3	32.6	11.8	11700	2012-02-17		43			*	*	*	*	*	*	*			*	*	*	*
69	2012-02-10	26.4904	2	4	3	370	2	1	1	48.7667	23.1429	71.3	155	2012-02-10	2012-02-10	2012-03-05	2012-04-05	2012-04-25	2012-04-25	2012-01-31	21	11.6	-0.777778	3.43	10.9	33.7	98.3	31.8	32.3	12.8	7800			*			*	*	*	*	*	*	*	2012-04-05	31	3.63	11.7	34.7	95.6
70	2012-02-14	19.5753	2	4	3	450	1	0	2		17.7143	60.95	165	2012-02-14	2012-02-16	2012-03-16	2012-04-10	2012-05-10	2012-05-10	2012-02-07	16	11.8	-1.11111	3.31	10.8	31.8	96.1	32.6	34	11.5	9300	2012-02-16		22	2012-03-16	22.1429	3.17	10.3	31.2	98.4	32.5	33	11.6	2012-04-17	26.7143	3.32	10.8	32.7	98.5
71	2012-02-16	24.0082	1	2	4	466.5	2	0	1		26.3	71.5	164	2012-02-16	2012-02-16	2012-03-16	2012-04-20		2012-04-15	2012-02-06	24	11.6	-0.777778	3.39	10.9	31.4	92.6	32.2	34.7	11.8	10500			*	2012-03-20	31.0143	3.91	11.9	36	92.1	30.4	33.1	13.7			*	*	*	*
72	2012-02-17	23.7479	1	4	3	504.5	1	0	1		24.7143	64.5	159.5	2012-02-17	2012-02-18	2012-03-19	2012-04-19		2012-04-19	2012-02-06	23	11.5	-1	3.29	10.6	31.2	94.8	32.2	34	13.4	9200			*	2012-03-26	30.1429	3.74	11.6	34.7	92.8	31	33.4	10.7	2012-05-04	35.7143	*	11.5	33.2	*
73	2012-03-06	21.7808	2	4	6	266.667	2	1	2	12.4333	26.4	69.3	162	2012-03-06	2012-03-15	2012-04-13	2012-05-15		2012-05-15	2012-03-14	27	11.7	-1.77778	3.55	10.1	32.2	90.7	28.5	31.4	11.8	11900	2012-03-14		3	2012-04-13	31.8286	3.63	10.6	31.9	87.9	29.2	33.2	12.8	2012-04-30	34.2571	*	11.4	33.6	*
74	2012-03-07	20.3534	2	6	3	833.333	1	0	1		21.5714	45.8	160	2012-03-07	2012-03-07	2012-04-10	2012-05-10	2012-06-14	2012-06-14	2012-02-27	20	11.6	-0.777778	3.49	10.9	33.3	95.4	31.2	32.7	13.7	13000			*			*	*	*	*	*	*	*	2012-05-09	30.5714	3.3	10.4	32.1	97.3
75	2012-04-13	31.6274	1	4	3	600	1	0	1		24.8571	53.75	149	2012-04-13	2012-04-13	2012-05-16	2012-06-22	2012-07-19	2012-07-19	2012-04-17	25	11.6	-1.88889	3.23	9.9	29.2	90.4	30.7	33.9	13.7	11000	2012-04-17		47	2012-05-16	29.5714	3.01	9.4	28.9	96	31.2	32.5	11	2012-06-25	35.2857	3.07	9.6	29	94.5
76	2012-03-14	30.3151	2	4	3	200	2	1	1	67.3	25.5714	64.6	161	2012-03-14	2012-03-23	2012-04-13	2012-05-15	2012-06-12	2012-06-12	2012-03-22	26	11.7	-2	3.04	9.9	29.7	97.7	32.6	33.3	10.8	8700	2012-02-02		101			*	*	*	*	*	*	*	2012-05-22	35.4286	3.01	10.3	29.7	98.7
77	2012-03-19	27.9315	1	6	3	750	1	0	2		23.4	64	161.5	2012-03-19	2012-03-26	2012-04-20	2012-05-17		2012-05-17	2012-02-17	18	11.7	-1.11111	3.65	10.7	32.4	88.8	29.3	33	11.8	6500	2012-03-23		18	2012-04-20	27.9714	3.83	11	33.7	88	28.7	32.6	14	2012-05-17	31.8286	4.16	12.1	37.1	89.2
78	2012-03-19	35.1644	2	5	3	666.667	4	1	1	145.933	26.3	73.6	151	2012-03-19	2012-03-20	2012-04-13	2012-05-22		2012-05-22	2012-03-20	26	11.7	-0.666667	4.05	11.1	33.7	83.2	27.4	32.9	13.8	11200	2012-03-20		36	2012-04-24	31.4429	4.03	11	31.7	78.7	27.3	34.7	17.2	2012-05-22	35.4429	4.07	11.2	34.8	85.5
79	2012-03-22	24.6384	2	4	3	250	2	1	2	80.2667	24.4286	52.2	153	2012-03-22	2012-03-29	2012-04-23	2012-05-31	2012-06-28	2012-06-28	2012-03-02	21	11.6	-1.88889	3.32	9.9	29.8	89.8	29.8	33.2	11.7	10200	2012-03-27		16			*	*	*	*	*	*	*	2012-05-21	33	3.47	10.8	31.9	91.9
80	2012-03-22	25.1151	2	6	3	*	3	2	1	25.5	24.2857	57.8	172	2012-03-22	2012-03-27	2012-04-30	2012-06-06	2012-07-03	2012-07-03	2012-03-27	25	11.6	-2.22222	3.25	9.6	29.9	92	29.5	32.1	12.3	8300	2012-03-27		38	2012-05-18	32.4286	3.21	9.8	28.6	89.1	30.5	34.3	11.4	2012-05-29	34	3.25	9.8	30.2	92.9
81	2012-03-23	24.8822	1	2	3	500	1	0	2		24.8571	74.1	154	2012-03-23	2012-03-26	2012-04-30	2012-06-01	2012-06-22	2012-06-22	2012-03-26	25	11.6	-1.33333	3.59	10.4	31.9	88.9	29	32.6	10.7	11300	2012-03-26		50	2012-04-20	28.8571	3.76	10.9	33	87.8	29	33	13.2			*	*	*	*
82	2012-03-23	18.737	1	4	3	650	1	0	2		18.2857	51.6	156	2012-03-23	2012-04-02	2012-04-23	2012-05-23	2012-06-28	2012-06-28	2012-03-29	19	11.7	-2.77778	3.41	9.2	28.2	82.7	27	32.6	12.9	9500	2012-03-29		16	2012-05-02	24	3.14	8.7	26.6	84.7	27.7	32.7	13.9	2012-06-01	28.2857	3.15	9.3	26.7	84.8
83	2012-03-28	23.4137	2	2	3	175	1	0	1		31.5714	56.95	159	2012-03-28	2012-04-02	2012-05-10			2012-05-01	2012-04-02	32	12.1	-1.66667	3.6	10.6	32.1	89.2	29.4	33	11.2	10500	2012-04-02		43	2012-05-03	36.7143	3.45	10.7	30.7	89	31	34.9	12.1			*	*	*	*
84	2012-04-04	28.8548	1	1	3	311	2	1	1	100.667	25.8571	53.55	149	2012-04-04	2012-04-04	2012-05-08	2012-06-12		2012-06-08	2012-04-03	25	11.6	-1	3.48	10.7	33.3	95.7	30.7	32.1	12.9	5700	2012-04-03		32	2012-04-30	29.5714	3.42	10.8	32.6	95.3	31.6	33.1	12.9	2012-05-30	33.8571	3.14	10.2	30.7	97.8
85	2012-04-04	18.1041	2	4	3	325	1	0	2		29.1429	68.1	148.5	2012-04-04	2012-04-17	2012-05-08	2012-06-14		2012-06-06	2012-04-13	30	11.9	-1.11111	3.87	10.9	32.5	84	28.2	33.5	13	9600	2012-04-13		15	2012-05-22	36	4.01	11.8	35.4	88.3	29.4	33.3	11.5	2012-06-14	39.2857	3.96	11.2	34.4	86.9
86	2012-04-09	22.663	2	4	3	206.667	1	0	2		19.7143	50.5	154	2012-04-09	2012-04-14	2012-05-09	2012-06-15	2012-07-23	2012-07-14	2012-04-13	20	11.6	-1.55556	4.19	10.2	32.9	78.5	24.3	31	15.9	12100	2012-04-13		9			*	*	*	*	*	*	*	2012-06-15	29.2857	3.83	10.6	30.5	79.6
87	2012-04-09	18.6384	1	4	7	500	1	0	2		19.1429	69.5	178	2012-04-09	2012-04-10	2012-05-14	2012-06-21	2012-07-30	2012-07-30	2012-04-10	19	11.7	-1.22222	3.56	10.6	32.2	90.4	29.8	32.9	11.5	5300	2012-04-10		208	2012-05-29	26.2857	3.36	10.6	31.2	92.9	31.5	34	12.5	2012-07-02	31.1429	*	10.3	30.6	*
88	2012-04-10	19.411	2	1	2	66.6667	1	0	1		24.2857	55.6	163	2012-04-10	2012-04-17	2012-05-10	2012-06-06		2012-06-06	2012-04-16	25	11.6	-0.222222	3.4	11.4	33.1	97.4	33.5	34.4	12.1	10900	2012-04-16		30			*	*	*	*	*	*	*	2012-06-06	32.4286	3.8	12.1	36.4	95.8
89	2012-04-10	31.2712	1	4	3	413.333	2	1	2	40.8333	29.9	69.7	161	2012-04-10	2012-04-12	2012-05-11	2012-06-12		2012-06-10	2012-04-13	30	11.9	-3.44444	3.45	8.8	28.3	82	25.5	31.1	13.3	6200	2012-04-13		11	2012-05-11	34.3286	3.84	10.5	31.8	82.8	27.3	33	17.1			*	*	*	*
90	2012-04-12	20.3808	1	4	6	400	1	0	2		13.7143	58.5	161.5	2012-04-12	2012-04-13	2012-05-16	2012-06-13		2012-06-13	2012-04-13	13	12.1	-2.33333	3.3	10	30.9	93.6	30.3	32.4	13	7100	2012-04-13		272	2012-05-16	18.5714	2.82	9.3	27.2	96.5	33	34.2	12.4	2012-06-13	22.5714	2.81	9.1	26.7	95
91	2012-04-16	29.2329	2	4	3	750	1	0	2		17.4286	63.9	161	2012-04-16	2012-04-22	2012-05-16	2012-06-19	2012-07-20	2012-07-20	2012-04-20	18	11.7	-1.11111	3.59	10.7	30.9	86.1	29.8	34.6	12.9	6400	2012-04-20		26	2012-05-16	21.7143	3.59	10.6	32.6	90.8	29.5	32.5	13.7	2012-06-19	26.5714	3.43	10.6	30.7	89.5
92	2012-04-17	22.463	2	4	3	400	2	1	1	34.0667	17.4286	56.7	162	2012-04-17	2012-05-17	2012-06-19	2012-08-06	2012-09-12	2012-09-05	2012-05-04	19	11.7	-1.44444	3.81	10.4	32.2	84.5	27.3	32.3	14.9	9400	2012-05-04		25	2012-07-03	28.4286	3.38	10.3	29.7	87.9	30.5	34.7	12.4			*	*	*	*
93	2012-04-18	24.6986	1	4	3	200	2	1	1	64.4667	28.4286	66.4	168	2012-04-18	2012-04-20	2012-05-15			2012-05-15	2012-04-20	28	11.8	-1	3.35	10.9	31	92.5	32.5	35.2	13.2	7500	2012-04-20		13	2012-05-15	32.2857	3.61	11.2	34.4	95.3	31	32.6	13.2			*	*	*	*
94	2012-04-19	18.6027	1	4	6	62	1	0	2		22.2857	51.5	159	2012-04-19	2012-04-24	2012-05-21	2012-06-21	2012-08-03	2012-07-20	2012-04-24	23	11.5	-0.777778	2.93	10.8	28.6	97.6	36.9	37.8	13.2	8000	2012-04-24		29	2012-05-21	26.8571	3.12	10.6	31.8	101.9	34	33.3	12.7	2012-07-04	33.1429	3.39	11.3	33.7	99.4
95	2012-04-23	23.9123	1	2	6	42.8571	2	1	1	64	24.8571	68.3	156	2012-04-23	2012-04-24	2012-05-21			2012-05-21	2012-05-04	26	11.7	-0.777778	3.53	11	34.3	97.2	31.2	32.1	13.8	10800	2012-05-04		138	2012-05-21	28.8571	3.43	11.1	34	99.1	32.4	32.6	13			*	*	*	*
96	2012-04-25	26.3836	1	2	4	1150	1	0	2		12.8571	69	167	2012-04-25	2012-04-30	2012-05-25	2012-06-29	2012-07-31	2012-07-31	2012-04-27	13	12.1	-2	3.23	10.3	29.6	91.6	31.9	34.8	11.7	7400	2012-04-27		216	2012-05-25	17.1429	3.22	9.7	29.8	92.5	30.1	32.6	13.7	2012-06-29	22.1429	3.39	10.5	30.9	91.2
97	2012-04-25	33.9178	2	2	3	248	3	2	1	40.7667	33.2857	62.7	157.5	2012-04-25	2012-04-26	2012-05-24			2012-05-24	2012-04-19	32	12.1	-1.66667	3.34	10.6	31.8	95.2	31.7	33.3	11.1	8900	2012-04-19		11	2012-05-21	37	3.36	11.1	32	95.2	33	34.7	11.2			*	*	*	*
98	2012-04-26	24.7589	2	4	3	600	3	1	2	121.233	19	58.8	161	2012-04-26	2012-04-27	2012-05-25			2012-05-25	2012-04-27	19	11.7	0.111111	3.65	11.8	34.4	94.2	32.3	34.3	12	8600	2012-04-27		49	2012-06-05	24.7143	3.58	11	34.4	96.1	30.7	32	14.8			*	*	*	*
99	2012-04-26	26.7616	2	4	3	800	1	0	2		25.2857	63.3	155	2012-04-26	2012-04-30	2012-05-25	2012-06-29	2012-07-26	2012-07-26	2012-04-30	25	11.6	-0.777778	3.33	10.9	33	99.1	32.7	33	12.4	10000	2012-04-30		69	2012-06-01	30.4286	3.37	10.8	33.6	99.7	32	32.1	12.9	2012-07-18	37.1429	3.2	10.8	31.1	97.2
100	2012-04-27	32.6658	2	1	5	300	2	1	2	120.433	18.1429	80.8	167	2012-04-27	2012-05-02	2012-06-04	2012-07-10	2012-08-15	2012-08-15	2012-05-02	18	11.7	-1.44444	3.72	10.4	30.7	82.5	28	33.9	14.5	8600	2012-05-02		58	2012-06-05	23.7143	3.78	10.1	33	87.3	26.7	30.6	14.5	2012-07-10	28.7143	3.65	10.7	31.4	86
101	2012-05-04	24.2027	1	2	3	375	3	2	2	16.3	30.8571	89.1	165	2012-05-04	2012-05-08	2012-06-04	2012-07-25		2012-07-06	2012-05-08	31	12	-1.44444	3.68	10.7	32.2	87.5	29.1	33.2	11.8	7200	2012-05-08		11	2012-06-15	36.8571	3.42	11	31.1	90.9	32.2	35.4	14.1			*	*	*	*
102	2012-05-07	19.5315	2	2	6	550	1	0	2		13.1429	63	153	2012-05-07	2012-05-11	2012-06-06	2012-07-06	2012-08-15	2012-08-15	2012-05-10	13	12.1	-0.111111	4.14	12	35.1	84.8	29	34.2	14.2	7700	2012-05-10		53	2012-06-21	19.5714	3.38	10	30	88.8	29.6	33.3	12.8			*	*	*	*
103	2012-05-07	22.5178	1	2	6	416.667	2	1	2	25.1	28.4286	59.2	153	2012-05-07	2012-06-06	2012-06-26			2012-06-26	2012-06-06	32	12.1	-2.88889	3.42	9.5	28.6	83.6	27.8	33.2	13.1	7900	2012-06-06		8	2012-07-09	37.4286	3.66	9.8	29.8	81.4	26.8	32.9	14.7			*	*	*	*
104	2012-05-09	27.3178	1	2	3	266.667	2	1	2	32.2667	28.2857	62.2	159	2012-05-09	2012-05-10	2012-06-15	2012-07-10		2012-07-10	2012-04-17	25	11.6	-2	3.83	9.8	31.7	82.8	25.6	30.9	11.5	8900	2012-04-17		5	2012-06-15	33.5714	3.83	10	30.1	78.6	26.1	33.2	17			*	*	*	*
105	2012-05-10	18.0712	2	4	6	450	1	0	1		16	51.3	156	2012-05-10	2012-05-11	2012-06-18	2012-07-18	2012-08-17	2012-08-17	2012-05-11	16	11.8	-1.88889	3.77	10.1	30.7	81.4	26.8	32.9	13.4	8800	2012-05-11		33	2012-06-18	21.5714	3.58	10.3	29.5	82.4	28.8	34.9	15	2012-07-18	25.8571	3.44	10.1	28.7	83.4
106	2012-05-14	26.5918	2	1	3	633.333	2	1	2	64.3	17.7143	59.9	164	2012-05-14	2012-05-17	2012-06-14	2012-07-26	2012-08-29	2012-08-29	2012-05-17	18	11.7	-2.11111	4.32	9.8	30.4	70.4	22.7	32.2	13.3	8400	2012-05-17		30	2012-06-18	22.7143	4.04	9.7	28.6	70.8	24	33.9	14.3	2012-08-10	30.2857	4.37	10.6	30.9	70.7
107	2012-05-21	33.4301	1	2	3	500	2	1	1	82.8667	21.8571	46.8	155	2012-05-21	2012-05-30	2012-06-26	2012-08-01		2012-08-01	2012-05-30	23	11.5	-1.55556	2.79	10.1	28.2	101.1	36.2	35.8	10.6	10700	2012-05-30		60	2012-07-11	29.1429	3.12	11.3	32.2	103.2	36.2	35.1	10.4	2012-08-09	33.2857	3.01	10.6	30.6	101.7
108	2012-05-23	21.5151	1	1	5	122.222	2	1	2	44.8333	24.2857	79.9	169	2012-05-23	2012-05-31	2012-06-22	2012-07-25		2012-07-25	2012-05-31	25	11.6	-0.222222	3.9	11.4	35.9	92.1	29.2	31.8	13.6	13500	2012-05-31		86			*	*	*	*	*	*	*	2012-08-03	34.5714	3.83	11.8	34.9	91.1
109	2012-05-29	24.1562	1	1	3	120	1	0	2		22.2857	54.7	163	2012-05-29	2012-05-30	2012-06-27			2012-06-27	2012-05-30	22	11.5	-2.88889	2.91	8.9	27.1	98.1	30.6	32.8	11.3	7000	2012-05-30		13	2012-06-27	26.4286	3.15	10.3	29.8	94.6	32.7	34.6	12			*	*	*	*
111	2012-06-06	23.0356	2	4	3	350	1	0	1		26.2857	67.3	160	2012-06-06	2012-06-06	2012-07-06	2012-08-02		2012-08-02	2012-05-21	24	11.6	-1.77778	3.46	10	30	86.7	28.9	33.3	11.8	7700	2012-05-21		63	2012-07-06	30.5714	3.18	9.7	27.9	87.7	30.5	34.8	11.7	2012-08-07	35.1429	3.34	9.8	28.7	85.9
112	2012-06-06	30.7863	3	4	3	1000	1	0	2		26.7143	76.7	162.5	2012-06-06	2012-06-07	2012-07-05			2012-07-05	2012-06-07	26	11.7	0.555556	4.21	12.2	35.6	84.6	29	34.3	13.1	10900	2012-06-07		121	2012-07-09	31.4286	4.22	11.7	34.4	81.5	27.7	34	12.1			*	*	*	*
113	2012-06-07	19.6137	2	4	6	175	1	0	2		16	53.5	162	2012-06-07	2012-09-05	2012-10-18			2012-10-04	2012-09-05	28	11.8	-1.22222	3.64	10.7	31.6	86.8	29.4	33.9	11.4	12000	2012-09-05		20	2012-10-18	35	3.33	9.4	29.8	89.5	28.2	31.5	13.1			*	*	*	*
114	2012-06-07	31.0384	2	4	3	366.667	2	1	2	47.7	18.5714	60.5	155	2012-06-07	2012-06-12		2012-08-22	2012-09-19	2012-09-19	2012-06-11	19	11.7	-1.88889	3.32	10	31	93.4	30.1	32.3	13.5	8200	2012-06-11		29			*	*	*	*	*	*	*	2012-08-22	29.4286	3.14	10	28.4	90.4
115	2012-06-08	29.6438	2	4	3	500	1	0	1		22.8571	56.7	156	2012-06-08	2012-06-18	2012-07-26	2012-08-23	2012-09-25	2012-09-25	2012-06-18	24	11.6	-2.11111	3.77	9.7	30.4	80.6	25.7	31.9	16.9	5200	2012-06-18		19			*	*	*	*	*	*	*	2012-08-23	33.7143	3.91	11.5	32.3	82.6
116	2012-06-12	22.1753	2	4	6	314.286	1	0	2		20.3	56.2	154.5	2012-06-12	2012-06-20	2012-07-18	2012-08-20	2012-09-20	2012-09-20	2012-06-18	21	11.6	-1.22222	3.83	10.5	31.6	82.5	27.4	33.2	13.5	12100	2012-06-18		11	2012-07-18	25.4429	3.86	10.6	30.9	80.1	27.5	34.3	14.4	2012-08-20	30.1571	4.14	10.8	33.8	81.6
117	2012-06-13	25.0795	2	1	7	800	1	0	2		29.2857	71.1	174	2012-06-13	2012-06-20	2012-07-26	2012-08-27		2012-08-27	2012-06-20	30	11.9	-1.66667	3.37	10.4	30.5	90.5	30.9	34.1	11.7	14000	2012-06-20		10	2012-08-01	36.2857	3.74	11.2	33.4	89.3	29.9	33.5	14.6			*	*	*	*
118	2012-06-15	32.3671	2	4	3	600	1	0	1		15.7143	48.1	144.5	2012-06-15	2012-06-18	2012-07-20	2012-08-24	2012-09-25	2012-09-25	2012-06-18	16	11.8	-1.88889	3.62	10.1	30.2	83.4	27.9	33.4	16	5600	2012-06-18		75	2012-07-20	20.7143	3.46	10	29.8	86.1	28.9	33.6	13.4	2012-08-24	25.7143	3.5	9.9	29.7	84.9
119	2012-06-15	28.1726	1	6	5	400	1	0	2		16.5714	49.7	148.5	2012-06-15	2012-06-21	2012-07-23	2012-08-23	2012-09-24	2012-09-24	2012-06-21	17	11.8	-2.22222	3.38	9.8	29.4	87	29	33.3	14.6	6600	2012-06-21		28	2012-07-23	22	3.41	10.4	30.2	88.6	30.5	34.4	13.7	2012-08-23	26.4286	3.16	10.6	29.2	92.4
120	2012-06-15	28.5123	2	3	3	400	3	1	2		19.1429	67.3	154	2012-06-15	2012-06-22	2012-07-23	2012-08-20	2012-10-03	2012-09-19	2012-06-21	20	11.6	-1.44444	4.03	10.3	31.6	78.4	25.6	32.6	14	10100	2012-06-21		114	2012-07-23	24.5714	3.82	10.3	29.5	77.2	27	34.9	13.2	2012-08-20	28.5714	4.01	10	30.5	76.1
121	2012-06-19	23.7534	1	4	3	307.5	1	0	2		30	66.2	157	2012-06-19	2012-06-25	2012-07-23	2012-08-21		2012-08-21	2012-06-25	30	11.9	-2.33333	3.62	9.8	30.2	83.4	27.1	32.5	12.8	6600	2012-06-25		7	2012-07-23	34.8571	3.93	10.8	32.4	82.4	27.5	33.3	15.9	2012-08-21	39	3.78	10.9	32.3	85.4
122	2012-06-19	22.6466	2	2	3	400	2	1	1	55.2	18.5714	81	164	2012-06-19	2012-06-27	2012-07-24	2012-09-05		2012-08-23	2012-06-27	19	11.7	-2.11111	3.5	9.8	28.3	80.9	28	34.6	12.9	12400	2012-06-27		69	2012-07-24	23.5714	3.71	9.8	29	78.2	26.4	33.8	13.1			*	*	*	*
123	2012-06-22	26.4466	1	2	7	1250	1	0	1		21	74.6	166	2012-06-22	2012-06-26	2012-07-26	2012-08-31	2012-10-02	2012-09-30	2012-06-26	21	11.6	-1.22222	3.45	10.5	30.8	89.3	30.4	34.1	14	13300	2012-06-26		32			*	*	*	*	*	*	*	2012-08-16	28.8571	3.71	11.6	32.7	88.1
124	2012-06-27	34.6822	1	4	6	400	1	0	1		23	61.8	154	2012-06-27	2012-07-03	2012-07-30	2012-08-30	2012-10-08	2012-10-08	2012-07-02	23	11.5	-1.77778	3.25	9.9	29.9	92	30.5	33.1	12.4	6500	2012-07-02		31	2012-07-30	27.7143	3.23	9.8	28.8	89.2	30.3	34	11.3	2012-08-30	32.1429	3.48	10.7	31.4	90.2
125	2012-07-02	27.8164	1	1	3	666.667	3	1	2	62.6	27.7143	57.1	154	2012-07-02	2012-07-11	2012-08-10	2012-09-06		2012-09-06	2012-07-11	29	11.8	-1.88889	3.27	10.1	30.7	93.9	30.9	32.9	12.8	9700	2012-07-11		9.9	2012-08-31	36.2857	3.45	11	32.9	95.4	31.9	33.4	12.7	2012-09-06	37.1429	3.41	10.7	31.9	93.5
126	2012-07-03	29.0575	1	4	3	307.5	2	0	2		16.8571	57.75	155.5	2012-07-03	2012-07-07	2012-08-06	2012-09-06		2012-09-05	2012-07-06	17	11.8	-1	3.76	10.9	33.4	88.8	29	32.6	13.8	8500	2012-07-06		20	2012-08-15	23	3.66	11.2	33.6	91.8	30.6	33.3	12.5	2012-09-06	26.1429	3.8	11.4	34	89.5
127	2012-07-03	21.0219	2	4	2	195	2	1	2	42.1333	24.2857	59.3	151	2012-07-03	2012-07-12	2012-08-13	2012-09-12		2012-09-12	2012-07-11	25	11.6	-3.33333	3.68	8.6	27	73.4	23.4	31.9	15.9	12900	2012-07-11		9			*	*	*	*	*	*	*	2012-09-12	34.4286	3.61	8.2	25.9	71.7
128	2012-07-05	22.8301	1	2	2	333.333	1	0	2		18.8571	56.5	157	2012-07-05	2012-07-19	2012-08-17	2012-09-19	2012-10-22	2012-10-22	2012-07-19	20	11.6	-2.33333	4.26	9.5	30.8	72.3	22.3	30.8	13.2	11600	2012-07-19		33	2012-08-17	25	3.92	9.4	28.1	71.7	24	33.5	14.3	2012-09-21	30	4.44	10.5	31.8	71.6
129	2012-07-11	30.5562	2	1	3	500	3	1	1	156.767	21.2857	62.6	157	2012-07-11	2012-07-18	2012-08-23			2012-08-23	2012-07-18	22	11.5	-0.888889	3.45	10.7	31.4	91	31	34.1	11.7	9400	2012-07-18		102	2012-08-23	27.4286	3.33	10.4	29.7	89.2	31.2	35	13.1			*	*	*	*
130	2012-07-12	24.0164	3	1	6	500	2	1	1	71.9	19.8571	60	153.5	2012-07-12	2012-08-02	2012-09-05	2012-10-26		2012-10-26	2012-08-02	22	11.5	-1.77778	3.58	9.9	30.6	85.5	27.7	32.4	12.8	12100	2012-08-02		131	2012-09-03	27.4286	3.52	10.4	30.1	85.5	29.5	34.6	13.7	2012-10-04	31.8571	*	10.7	31.7	*
131	2012-07-17	34.8932	1	4	3	600	1	0	2		24.5714	65.4	151.5	2012-07-17	2012-08-08	2012-09-14	2012-10-17		2012-10-13	2012-08-08	27	11.7	-1.44444	3.52	10.4	32.5	92.3	29.5	32	12.5	6900	2012-08-08		16	2012-09-14	33	3.55	10.8	32.9	92.7	30.4	32.8	12.6	2012-10-19	38	3.62	11.3	35	96.7
132	2012-09-13	23.4384	2	6	3	380	1	0	1		21.4286	72.8	156	2012-09-13	2012-10-31	2012-12-04			2012-12-04	2012-10-31	28	11.8	-1.22222	3.82	10.7	32.2	84.3	28	33.2	18.5	10500	2012-10-17		10	2012-11-29	32.4286	4.1	10.7	34.2	83.4	26.1	31.3	14.7			*	*	*	*
133	2012-08-10	31.9342	2	4	3	1400	2	0	1		18	57.7	158.5	2012-08-10	2012-08-20	2012-09-20	2012-10-26	2012-12-13	2012-12-13	2012-08-17	19	11.7	-2	3.33	9.9	30.1	90.4	29.7	32.9	13.2	11700	2012-08-17		53	2012-10-01	25.4286	3.3	10.3	30.4	92.1	31.2	33.9	13.7	2012-10-26	29	3.27	10.1	30.2	92.4
134	2012-08-14	29.0466	1	4	3	866.667	1	0	1		27.7143	91.4	155.5	2012-08-14	2012-08-14	2012-09-13	2012-10-22		2012-10-12	2012-08-01	25	11.6	-1.11111	3.67	10.6	32.5	88.6	28.9	32.6	11.9	10400	2012-08-01		30	2012-09-13	32	3.7	10.7	33	89.2	28.9	32.4	13.4			*	*	*	*
135	2012-08-17	24.811	2	2	3	650	1	0	2		25.7143	73.4	156	2012-08-17	2012-08-31	2012-10-01	2012-11-01		2012-11-01	2012-08-30	27	11.7	-1.22222	4.33	10.6	32.6	75.3	24.5	32.5	17.2	5800	2012-08-30		54	2012-10-01	32.1429	4.44	10.9	33.1	74.5	24.5	32.9	17.1	2012-11-01	36.5714	4.54	10.9	35	77.1
136	2012-08-20	24.2548	1	2	7	310	1	0	1		17.5714	88.1	165	2012-08-20	2012-08-23	2012-09-26	2012-10-31	2012-11-27	2012-11-27	2012-08-23	18	11.7	-1.33333	3.57	10.5	31.9	89.4	29.4	32.9	13	5700	2012-08-23		31	2012-09-26	22.8571	3.42	10.2	30.8	90.1	29.8	33.1	11.4	2012-10-31	27.8571	3.43	10.7	31.5	91.8
137	2012-08-27	22.4932	1	6	5	233.333	2	1	2	49.6	30.5714	80.1	150	2012-08-27	2012-08-30	2012-10-01			2012-09-29	2012-08-14	28	11.8	-1.33333	3.45	10.6	32	92.8	30.7	33.1	11.5	10300	2012-08-30		9	2012-10-01	35.5714	4.1	12.8	38.7	94.4	31.2	33.1	14.2			*	*	*	*
138	2012-08-27	29.6658	2	4	4	1250	1	0	2		26	58.1	158	2012-08-27	2012-09-27	2012-10-24	2012-11-24		2012-11-24	2012-09-27	30	11.9	-1.55556	3.65	10.5	32.5	89	28.8	32.3	11.5	7000	2012-09-27		16	2012-10-24	34.2857	3.62	10	32.5	89.8	27.6	30.8	13			*	*	*	*
139	2012-09-06	22.3808	2	1	3	466.667	3	1	2	35.5667	13.8571	59.8	154	2012-09-06	2012-09-07	2012-10-09	2012-11-13	2012-12-14	2012-12-14	2012-09-06	13	12.1	-2.22222	3.59	10.1	30.8	85.8	28.1	32.8	14.4	6600			*	2012-10-09	18.5714	3.44	10.7	30	87.2	31.1	35.7	11.9			*	*	*	*
140	2012-09-10	21.4712	1	1	6	206.667	3	2	2	54.2333	23.5714	75.3	166	2012-09-10	2012-09-12	2012-11-01	2012-12-04		2012-12-04	2012-09-12	23	11.5	-0.888889	3.41	10.7	30.7	90	31.4	34.9	12.3	8000	2012-09-12		29	2012-10-02	26.7143	3.57	10.8	31.8	89.1	30.3	34	12.7	2012-12-04	35.7143	3.74	11	32.6	87.2
141	2012-09-10	23.1644	2	6	3	200	1	0	2		24.7143	59.6	166	2012-09-10	2012-09-11	2012-10-19	2012-11-21	2012-12-12	2012-12-12	2012-09-10	24	11.6	-2.11111	3.36	9.7	28.3	84.2	28.9	34.3	11.3	9800	2012-09-10		25	2012-10-19	30.2857	3.36	9.6	29.5	87.8	28.6	32.5	12.4	2012-11-21	35	3.53	9.8	29.2	82.7
142	2012-09-13	20.337	1	4	3	750	1	0	2		23.4286	57.5	152	2012-09-13	2012-09-17	2012-10-18	2012-11-27		2012-11-27	2012-09-17	24	11.6	-1.22222	3.43	10.5	32.7	95.3	30.6	32.1	13.8	10900	2012-09-17		27	2012-10-25	29.4286	3.71	11.7	36.2	97.6	31.5	32.3	14			*	*	*	*
143	2011-12-01	26.274	2	4	5	200	3	2	2	59	30	54	153	2011-12-01	2011-12-01	2012-01-04			2012-01-04	2011-11-09	26	11.7	-1.55556	4.65	10.3	34.4	74	22.2	29.9	15.2	11000	2011-11-09		9	2012-01-04	34.8571	4.97	10.7	35.1	70.6	21.5	30.5	13.3			*	*	*	*
144	2012-07-13	30.989	1	4	3	666.667	2	1	2	77.6333	21.2857	50.4	157	2012-07-13	2012-07-19	2012-08-22	2012-09-19	2012-10-22	2012-10-22	2012-07-19	22	11.5	-1.66667	3.47	10	30.8	88.8	28.8	32.5	13	7500	2012-07-19		10	2012-08-22	27	3.39	10.1	29.9	88.2	29.8	33.8	11.9	2012-10-03	33	3.57	10.3	31.3	87.7
[truncated: 20 more columns]
